# Supplementary material for: The super repertoire of type IV effectors in the pangenome of Ehrlichia spp. provides insights into host-specificity and pathogenesis
Source: PLoS Comput Biol. 2021 Jul 12;17(7):e1008788. doi: 10.1371/journal.pcbi.1008788 (PMC8274917; doi:10.1371/journal.pcbi.1008788)
Supplement: S1 Table — These numbers are represented in the bar graph of the Fig 1. (XLSX) [file pcbi.1008788.s005.xlsx]

## Sheet: Feuille 1
	Genome	Genome size (Mb)	Number of ORFs	Number of effectors	Species-specific effectors
	W. endosymbiont	1.267	1195	123	77
	A. phagocytophilum	1.471	1352	50	15
	A. marginale	1.202	942	51	4
	A. centrale	1.206	925	58	6
	E. ruminantium	1.499	950	62	18
	E. canis	1.315	925	62	13
	E.chaffensis	1.176	1105	45	3
	E. muris	1.196	904	51	5
