# Supplementary material for: The super repertoire of type IV effectors in the pangenome of Ehrlichia spp. provides insights into host-specificity and pathogenesis
Source: PLoS Comput Biol. 2021 Jul 12;17(7):e1008788. doi: 10.1371/journal.pcbi.1008788 (PMC8274917; doi:10.1371/journal.pcbi.1008788)
Supplement: S2 Table — (XLSX) [file pcbi.1008788.s006.xlsx]

## Sheet: 1
	E. canis	E. chaffensis	E. muris	E. ruminantium
	Ecaj_0027	ECH_0052	EMUR_00090	ERGA_CDS_00220	Core T4Es
	Ecaj_0169	ECH_0952	EMUR_00825	ERGA_CDS_01650
	Ecaj_0196	ECH_0910	EMUR_00970	ERGA_CDS_01890
	Ecaj_0221	ECH_0877	EMUR_01110	ERGA_CDS_02160
	Ecaj_0237	ECH_0853	EMUR_01210	ERGA_CDS_02450
	Ecaj_0259	ECH_0825	EMUR_01325	ERGA_CDS_02690
	Ecaj_0290	ECH_0785	EMUR_01505	ERGA_CDS_03110
	Ecaj_0304	ECH_0773	EMUR_01560	ERGA_CDS_06840
	Ecaj_0306	ECH_0771	EMUR_01570	ERGA_CDS_03250
	Ecaj_0334	ECH_0731	EMUR_01725	ERGA_CDS_03530
	Ecaj_0351	ECH_0704	EMUR_01850	ERGA_CDS_03720
	Ecaj_0365	ECH_0684	EMUR_01925	ERGA_CDS_03830
	Ecaj_0387	ECH_0653	EMUR_02100	ERGA_CDS_04060
	Ecaj_0412	ECH_0627	EMUR_02225	ERGA_CDS_04230
	Ecaj_0442	ECH_0597	EMUR_02340	ERGA_CDS_04620
	Ecaj_0467	ECH_0563	EMUR_02460	ERGA_CDS_04810
	Ecaj_0472	ECH_0558	EMUR_02485	ERGA_CDS_04860
	Ecaj_0493	ECH_0540	EMUR_02590	ERGA_CDS_05020
	Ecaj_0530	ECH_0498	EMUR_02780	ERGA_CDS_05370
	Ecaj_0702	ECH_0301	EMUR_03680	ERGA_CDS_07210
	Ecaj_0835	ECH_1037	EMUR_04230	ERGA_CDS_08310
	Ecaj_0838	ECH_1038	EMUR_04235	ERGA_CDS_08340
	Ecaj_0858	ECH_1066	EMUR_04350	ERGA_CDS_08600
	Ecaj_0126	ECH_0187		ERGA_CDS_01210
	Ecaj_0174	ECH_0945		ERGA_CDS_01710
	Ecaj_0921	ECH_1149		ERGA_CDS_09200
	Ecaj_0005	ECH_0025	EMUR_04815
	Ecaj_0018	ECH_0040	EMUR_00040
	Ecaj_0463	ECH_0568	EMUR_02440
	Ecaj_0529	ECH_0499	EMUR_02775
	Ecaj_0255		EMUR_01300	ERGA_CDS_02650
	Ecaj_0834		EMUR_04225	ERGA_CDS_08300
	Ecaj_0934		EMUR_04725	ERGA_CDS_09320
		ECH_0387	EMUR_03305	ERGA_CDS_06470
		ECH_0953	EMUR_00820	ERGA_CDS_01640
	Ecaj_0060			ERGA_CDS_00570
	Ecaj_0127			ERGA_CDS_01220
	Ecaj_0315			ERGA_CDS_04040
	Ecaj_0417			ERGA_CDS_04380
	Ecaj_0555			ERGA_CDS_05680
	Ecaj_0068		EMUR_00275
	Ecaj_0088		EMUR_00365
	Ecaj_0253		EMUR_01285
	Ecaj_0271		EMUR_01400
	Ecaj_0508		EMUR_02660
	Ecaj_0716		EMUR_03750
	Ecaj_0843		EMUR_04265
	Ecaj_0066	ECH_0113
	Ecaj_0239	ECH_0849
		ECH_0106		ERGA_CDS_00620
		ECH_0072	EMUR_00165
		ECH_0113	EMUR_00275
		ECH_0388	EMUR_03300
		ECH_0471	EMUR_02910
		ECH_0883	EMUR_01085
			EMUR_00670	ERGA_CDS_01350
			EMUR_01540	ERGA_CDS_03180
			EMUR_01660	ERGA_CDS_03430
	Ecaj_0063				Species-specific T4Es
	Ecaj_0220
	Ecaj_0181
	Ecaj_0191
	Ecaj_0230
	Ecaj_0232
	Ecaj_0256
	Ecaj_0309
	Ecaj_0344
	Ecaj_0431
	Ecaj_0495
	Ecaj_0715
	Ecaj_0728
	Ecaj_0751
	Ecaj_0824
		ECH_0108
		ECH_0129
		ECH_0577
		ECH_0605
		ECH_0822
		ECH_0878
			ERGA_CDS_00970
			ERGA_CDS_01230
			ERGA_CDS_01730
			ERGA_CDS_01990
			ERGA_CDS_02150
			ERGA_CDS_02360
			ERGA_CDS_02380
			ERGA_CDS_02470
			ERGA_CDS_02620
			ERGA_CDS_02700
			ERGA_CDS_02760
			ERGA_CDS_03140
			ERGA_CDS_03350
			ERGA_CDS_03390
			ERGA_CDS_03630
			ERGA_CDS_04440
			ERGA_CDS_04510
			ERGA_CDS_05080
			ERGA_CDS_05190
			ERGA_CDS_05300
			ERGA_CDS_05500
			ERGA_CDS_06520
			ERGA_CDS_06680
			ERGA_CDS_06720
			ERGA_CDS_06940
			ERGA_CDS_07350
			ERGA_CDS_07570
			ERGA_CDS_07590
			ERGA_CDS_07970
			ERGA_CDS_08570
			ERGA_CDS_08730
			ERGA_CDS_09360
			ERGA_CDS_09460
				EMUR_00830
				EMUR_00920
				EMUR_01060
				EMUR_01150
				EMUR_02220
				EMUR_02405
				EMUR_02710
				EMUR_02895
				EMUR_03245
				EMUR_03290
				EMUR_03335
				EMUR_03445
				EMUR_03850
				EMUR_03860
				EMUR_04210
				EMUR_04240
